# Supplementary material for: A Novel G-Protein-Coupled Receptors Gene from Upland Cotton Enhances Salt Stress Tolerance in Transgenic Arabidopsis
Source: Genes (Basel). 2018 Apr 12;9(4):209. doi: 10.3390/genes9040209 (PMC5924551; doi:10.3390/genes9040209)
Supplement: Supplementary file 1 [file genes-09-00209-s001.zip]

Archive with 3 entries (3 files):
- Supplementary materials/Figure S1 RNA expression profile of the cotton TOM candidate genes of GPCR functional domain.tif
- Supplementary materials/Supplementary Table 1.docx
- Supplementary materials/Supplementary Table 2.docx
